# Supplementary material for: Pro-Angiogenic Effects of Natural Antioxidants Extracted from Mango Leaf, Olive Leaf and Red Grape Pomace over Endothelial Colony-Forming Cells
Source: Antioxidants (Basel). 2022 Apr 27;11(5):851. doi: 10.3390/antiox11050851 (PMC9137485; doi:10.3390/antiox11050851)
Supplement: Supplementary file 1 [file antioxidants-11-00851-s001.zip]

Archive with 1 entries (1 files):
- antioxidants-1703205-supplementary.pdf
